# Supplementary material for: Differential antibody production by symptomatology in SARS-CoV-2 convalescent individuals
Source: PLoS One. 2022 Jun 9;17(6):e0264298. doi: 10.1371/journal.pone.0264298 (PMC9182712; doi:10.1371/journal.pone.0264298)
Supplement: S1 Data — (XLSX) [file pone.0264298.s001.xlsx]

## Sheet: Sheet1
ID	BioRad_N	CoronaCHEK_IgG	Euroimmun_IgG	Sex	Race	Days_post_PCR	Hospital	No_Symp	Fever	Cough	Chills	Short_Breath	Diarrhea	Fatigue	Anosmia	Dysgeusia	SoreThroat	Headache	MuscleAche	Runnynose	Stuffynose	Nausea	Vomiting	Other
1	1	1	0	Female	white	58	0	0	1	1	1	0	0	1	0	0	1	1	0	0	1	0	0	0
2	0	1	0	Female	white	54	0	0	1	1	0	0	0	1	1	1	0	0	1	0	0	0	0	0
3	0	1	0	Male	white	55	0	0	1	1	0	0	0	1	0	0	1	1	0	0	0	0	0	0
4	1	1	0	Female	white	148	0	0	1	0	1	0	0	1	1	1	0	0	0	0	1	0	1	1
5	1	1	0	Female	white	27	0	0	1	0	1	0	0	0	0	0	0	0	1	0	0	0	0	0
6	0	0	0	Female	white	35	0	0	1	0	0	0	1	0	0	0	0	1	0	0	0	0	0	0
7	1	0	0	Male	white	27	0	0	1	0	0	0	0	1	0	0	0	0	0	1	1	0	0	0
8	0	0	0	Female	white	48	0	0	1	0	0	0	0	0	1	1	0	0	0	0	0	0	0	0
9	0	0	0	Female	white	93	0	0	1	0	0	0	0	0	1	0	1	1	1	0	0	0	0	0
10	1	0	0	Female	white	56	0	0	1	0	0	0	0	0	0	0	0	0	1	0	0	0	1	1
11	0	1	0	Female	white	39	0	0	0	1	0	1	1	1	1	1	0	1	1	1	0	0	0	0
12	0	1	0	Male	white	30	0	0	0	1	0	0	0	1	0	0	1	0	0	0	0	0	0	0
13	0	0	0	Female	white	77	0	0	0	0	1	0	1	1	0	0	1	1	1	0	0	1	0	1
14	0	0	0	Male	white	77	0	0	0	0	1	0	1	1	0	0	1	0	1	0	0	0	0	0
15	0	0	0	Female	white	40	0	0	0	0	1	0	0	1	0	0	1	1	0	0	1	0	0	0
16	0	0	0	Female	white	44	0	0	0	0	0	1	0	1	1	0	1	0	0	0	0	0	0	0
17	0	0	0	Female	white	56	0	0	0	0	0	1	0	1	0	0	1	0	0	0	0	0	0	0
18	0	0	0	Female	white	33	0	0	0	0	0	1	0	0	0	0	1	0	1	0	0	0	0	0
19	1	0	0	Female	white	54	0	0	0	0	0	0	1	1	0	0	0	0	0	1	1	0	0	0
20	1	0	0	Female	white	37	0	0	0	0	0	0	0	1	1	1	1	1	1	0	0	0	0	0
21	0	0	0	Female	white	35	0	0	0	0	0	0	0	1	1	1	0	1	0	0	0	0	0	0
22	0	1	0	Male	white	43	0	0	0	0	0	0	0	1	1	1	0	1	0	0	0	0	0	0
23	0	0	0	Female	white	141	0	0	0	0	0	0	0	1	0	0	0	1	0	0	0	0	0	0
24	1	0	0	Female	white	55	0	0	0	0	0	0	0	0	0	0	1	0	0	0	1	0	0	0
25	0	0	0	Female	white	32	0	1	0	0	0	0	0	0	0	0	0	0	0	0	0	0	0	0
26	0	0	0	Female	white	40	0	1	0	0	0	0	0	0	0	0	0	0	0	0	0	0	0	0
27	0	0	0	Female	white	40	0	1	0	0	0	0	0	0	0	0	0	0	0	0	0	0	0	0
28	0	0	0	Female	white	31	0	1	0	0	0	0	0	0	0	0	0	0	0	0	0	0	0	0
29	1	1	1	Female	white	99	0	0	1	1	1	1	1	1	1	1	0	1	0	1	1	0	0	1
30	1	1	1	Female	white	60	0	0	1	1	1	1	1	1	0	0	0	1	1	0	1	1	0	0
31	1	1	1	Female	white	161	0	0	1	1	1	1	0	1	1	1	1	1	1	0	0	0	0	0
32	1	1	1	Female	asian	217	0	0	1	1	1	1	0	1	1	1	0	1	0	0	0	0	0	1
33	1	1	1	Female	asian	49	0	0	1	1	1	1	0	1	0	1	0	1	0	1	0	0	0	0
34	1	1	1	Female	white	100	0	0	1	1	1	1	0	0	1	1	1	1	0	0	0	0	0	0
35	1	1	1	Female	white	35	0	0	1	1	1	1	0	0	1	1	0	0	0	0	1	0	0	0
36	1	1	1	Male	white	62	0	0	1	1	1	1	0	0	0	0	0	1	1	0	0	0	0	1
37	1	1	1	Male	white	38	0	0	1	1	1	1	0	0	0	0	0	1	1	0	0	0	0	0
38	1	1	1	Female	black	40	0	0	1	1	1	0	1	1	1	1	1	0	1	0	0	1	0	0
39	1	1	1	Male	white	39	0	0	1	1	1	0	1	1	1	1	0	0	1	0	0	0	0	0
40	1	1	1	Female	white	51	0	0	1	1	1	0	0	0	0	0	1	1	1	0	0	0	0	0
41	1	1	1	Male	white	29	0	0	1	1	1	0	0	0	0	0	0	0	1	0	0	0	0	0
42	1	0	1	Female	white	162	0	0	1	1	0	1	1	1	0	0	0	1	0	0	0	1	1	0
43	0	1	1	Female	white	57	0	0	1	1	0	1	1	0	0	0	1	1	1	0	1	1	0	0
44	1	1	1	Female	white	62	0	0	1	1	0	1	0	1	1	1	0	1	1	0	1	1	0	1
45	1	1	1	Female	white	55	0	0	1	1	0	1	0	1	1	1	0	1	1	0	0	0	0	1
46	1	1	1	Female	asian	57	0	0	1	1	0	1	0	1	0	1	0	1	1	1	0	0	0	0
47	1	1	1	Female	black	120	0	0	1	1	0	1	0	1	0	0	0	1	1	0	0	0	0	0
48	1	1	1	Female	white	45	0	0	1	1	0	1	0	1	0	0	0	1	1	0	0	0	0	0
49	1	1	1	Female	black	85	0	0	1	1	0	1	0	1	0	0	0	0	1	0	0	1	0	0
50	1	1	1	Male	white	56	0	0	1	1	0	1	0	1	0	0	0	0	1	0	0	0	0	0
51	1	1	1	Female	white	121	0	0	1	1	0	1	0	0	1	1	0	0	1	0	0	0	0	0
52	1	1	1	Male	white	45	0	0	1	1	0	1	0	0	1	1	0	0	1	0	0	0	0	0
53	1	1	1	Female	white	35	0	0	1	1	0	1	0	0	1	0	0	1	1	0	0	0	0	0
54	1	1	1	Female	white	45	0	0	1	1	0	1	0	0	0	1	0	0	1	0	0	0	0	0
55	1	1	1	Female	white	55	0	0	1	1	0	1	0	0	0	0	0	0	1	1	0	0	0	0
56	0	1	1	Female	white	50	0	0	1	1	0	1	0	0	0	0	0	0	0	0	0	0	0	0
57	1	1	1	Female	white	49	0	0	1	1	0	0	1	1	1	1	1	1	1	0	1	0	0	0
58	1	1	1	Female	white	50	0	0	1	1	0	0	1	1	0	0	0	1	1	0	1	0	0	1
59	1	1	1	Male	white	60	0	0	1	1	0	0	1	1	0	0	0	0	0	0	0	0	0	0
60	0	1	1	Male	white	170	0	0	1	1	0	0	1	0	0	0	0	0	0	0	0	0	0	0
61	1	1	1	Female	white	70	0	0	1	1	0	0	0	1	1	1	1	1	0	1	0	0	0	0
62	1	1	1	Female	white	40	0	0	1	1	0	0	0	1	1	1	1	0	0	0	0	0	0	0
63	1	1	1	Male	white	38	0	0	1	1	0	0	0	1	1	1	0	1	1	0	0	0	0	0
64	1	1	1	Female	asian	57	0	0	1	1	0	0	0	1	1	1	0	1	1	0	0	0	0	0
65	1	1	1	Male	white	60	0	0	1	1	0	0	0	1	1	1	0	1	1	0	0	0	0	0
66	1	0	1	Female	white	55	0	0	1	1	0	0	0	1	1	1	0	1	0	0	1	0	0	0
67	1	1	1	Female	white	58	0	0	1	1	0	0	0	1	1	1	0	1	0	0	0	1	0	1
68	1	1	1	Female	white	180	0	0	1	1	0	0	0	1	1	1	0	0	0	0	0	0	0	0
69	1	1	1	Female	black	147	0	0	1	1	0	0	0	1	1	1	0	0	0	0	0	0	0	0
70	1	1	1	Male	white	38	0	0	1	1	0	0	0	1	0	0	1	0	1	0	0	0	0	0
71	1	1	1	Female	white	37	0	0	1	1	0	0	0	1	0	0	0	1	0	0	0	1	0	0
72	1	0	1	Female	white	98	0	0	1	1	0	0	0	1	0	0	0	1	0	0	0	0	0	1
73	1	1	1	Male	white	35	0	0	1	1	0	0	0	1	0	0	0	0	1	0	0	0	0	0
74	1	1	1	Male	other	56	0	0	1	1	0	0	0	0	1	0	0	1	1	0	0	0	0	0
75	0	1	1	Female	white	49	0	0	1	1	0	0	0	0	0	1	0	1	0	0	0	0	0	0
76	1	0	1	Female	mixed	142	0	0	1	1	0	0	0	0	0	0	1	1	1	0	0	0	0	0
77	1	1	1	Female	white	46	0	0	1	1	0	0	0	0	0	0	1	1	1	0	0	0	0	0
78	1	1	1	Female	white	38	0	0	1	1	0	0	0	0	0	0	1	0	0	0	1	0	0	0
79	1	1	1	Female	white	49	0	0	1	1	0	0	0	0	0	0	0	1	1	0	1	0	0	1
80	1	1	1	Male	black	35	0	0	1	1	0	0	0	0	0	0	0	0	1	0	1	0	0	0
81	1	1	1	Male	white	63	0	0	1	1	0	0	0	0	0	0	0	0	1	0	0	0	0	0
82	1	1	1	Male	white	36	0	0	1	1	0	0	0	0	0	0	0	0	0	0	0	0	0	0
83	1	1	1	Male	white	36	0	0	1	1	0	0	0	0	0	0	0	0	0	0	0	0	0	0
84	1	1	1	Female	white	47	0	0	1	1	0	0	0	0	0	0	0	0	0	0	0	0	0	0
85	0	1	1	Male	white	38	0	0	1	0	1	1	0	1	0	0	1	1	1	0	0	0	0	0
86	1	1	1	Male	white	36	0	0	1	0	1	0	0	1	1	1	0	1	1	0	0	0	0	0
87	1	1	1	Female	white	46	0	0	1	0	1	0	0	1	1	0	1	0	0	0	0	0	0	0
88	1	1	1	Male	white	51	0	0	1	0	1	0	0	1	0	0	0	1	1	0	0	0	0	1
89	1	0	1	Male	white	35	0	0	1	0	1	0	0	1	0	0	0	0	0	0	1	0	0	0
90	1	1	1	Male	white	40	0	0	1	0	1	0	0	0	0	0	0	0	1	0	1	0	0	0
91	1	1	1	Female	white	44	0	0	1	0	0	1	0	1	1	1	0	1	1	0	0	0	0	0
92	1	1	1	Male	white	33	0	0	1	0	0	1	0	1	1	1	0	0	1	0	0	0	0	0
93	1	1	1	Female	white	72	0	0	1	0	0	1	0	1	1	0	1	0	0	0	0	0	0	0
94	1	1	1	Female	white	58	0	0	1	0	0	1	0	1	1	0	0	0	0	0	0	0	0	0
95	1	1	1	Female	white	78	0	0	1	0	0	1	0	1	0	0	0	0	1	0	0	0	0	0
96	1	1	1	Female	white	134	0	0	1	0	0	1	0	1	0	0	0	0	1	0	0	0	0	0
97	1	1	1	Male	white	33	0	0	1	0	0	1	0	0	0	0	0	0	1	0	0	0	0	0
98	1	1	1	Female	white	37	0	0	1	0	0	0	1	0	1	0	0	0	0	0	0	0	0	0
99	1	1	1	Male	white	42	0	0	1	0	0	0	0	1	1	1	0	1	1	0	0	0	0	0
100	1	1	1	Female	white	71	0	0	1	0	0	0	0	1	1	1	0	0	1	0	1	0	0	0
101	1	1	1	Female	white	55	0	0	1	0	0	0	0	1	1	0	1	1	0	0	0	0	0	0
102	1	1	1	Female	white	174	0	0	1	0	0	0	0	1	0	0	0	0	1	0	0	0	0	0
103	1	1	1	Male	white	39	0	0	1	0	0	0	0	1	0	0	0	0	1	0	0	0	0	0
104	0	1	1	Male	white	33	0	0	1	0	0	0	0	0	1	1	0	1	0	0	0	0	0	0
105	1	1	1	Female	white	43	0	0	1	0	0	0	0	0	1	1	0	0	1	0	0	0	0	0
106	1	1	1	Female	other	30	0	0	1	0	0	0	0	0	1	1	0	0	0	0	0	0	0	0
107	1	1	1	Female	white	35	0	0	1	0	0	0	0	0	1	0	0	1	1	0	0	0	0	0
108	1	1	1	Female	white	51	0	0	1	0	0	0	0	0	1	0	0	0	1	0	0	1	0	0
109	1	1	1	Female	black	52	0	0	1	0	0	0	0	0	1	0	0	0	1	0	0	0	0	0
110	1	1	1	Male	white	45	0	0	1	0	0	0	0	0	0	0	1	1	0	0	0	0	0	1
111	1	1	1	Male	other	29	0	0	1	0	0	0	0	0	0	0	0	0	1	0	0	0	0	0
112	1	1	1	Male	white	37	0	0	1	0	0	0	0	0	0	0	0	0	0	1	0	0	0	0
113	1	1	1	Male	asian	38	0	0	1	0	0	0	0	0	0	0	0	0	0	0	0	0	0	0
114	1	1	1	Female	white	52	0	0	0	1	1	1	0	1	0	0	0	1	1	1	0	1	1	0
115	1	1	1	Female	white	49	0	0	0	1	1	0	1	1	0	0	1	1	0	0	1	1	1	0
116	1	1	1	Female	black	35	0	0	0	1	1	0	0	0	1	0	0	1	1	0	1	0	0	0
117	1	1	1	Female	black	42	0	0	0	1	0	1	0	1	1	1	0	0	0	0	1	0	0	1
118	0	1	1	Female	white	38	0	0	0	1	0	1	0	1	0	0	0	1	0	0	0	0	0	0
119	1	1	1	Male	white	27	0	0	0	1	0	1	0	0	0	0	0	0	0	0	0	0	0	0
120	0	1	1	Male	white	42	0	0	0	1	0	0	1	1	1	1	0	1	1	0	0	0	0	0
121	1	1	1	Male	white	60	0	0	0	1	0	0	1	1	1	1	0	0	0	0	1	0	0	0
122	1	1	1	Female	asian	93	0	0	0	1	0	0	1	0	1	1	1	1	1	0	1	0	0	0
123	1	1	1	Male	white	48	0	0	0	1	0	0	1	0	1	1	0	0	0	0	0	0	0	0
124	1	1	1	Female	white	77	0	0	0	1	0	0	1	0	0	0	1	1	0	0	0	1	1	0
125	1	1	1	Female	white	131	0	0	0	1	0	0	1	0	0	0	1	1	0	0	0	1	0	0
126	1	1	1	Female	black	49	0	0	0	1	0	0	0	1	1	1	0	1	1	1	1	0	0	0
127	1	1	1	Male	white	89	0	0	0	1	0	0	0	1	1	1	0	0	0	0	0	0	0	0
128	1	1	1	Female	black	58	0	0	0	1	0	0	0	1	0	1	0	1	0	0	0	0	0	1
129	1	1	1	Male	white	54	0	0	0	1	0	0	0	1	0	0	1	1	1	0	0	0	0	0
130	1	1	1	Female	white	34	0	0	0	1	0	0	0	1	0	0	0	1	1	0	0	0	0	0
131	1	0	1	Male	other	40	0	0	0	1	0	0	0	1	0	0	0	1	0	0	0	0	0	0
132	1	1	1	Female	white	63	0	0	0	1	0	0	0	1	0	0	0	0	1	0	0	0	0	0
133	1	1	1	Female	white	40	0	0	0	1	0	0	0	1	0	0	0	0	1	0	0	0	0	0
134	1	1	1	Female	white	44	0	0	0	1	0	0	0	1	0	0	0	0	0	0	0	0	0	0
135	1	1	1	Male	white	39	0	0	0	1	0	0	0	1	0	0	0	0	0	0	0	0	0	0
136	1	1	1	Male	white	161	0	0	0	1	0	0	0	1	0	0	0	0	0	0	0	0	0	0
137	1	1	1	Female	white	60	0	0	0	1	0	0	0	0	1	1	0	1	0	0	1	0	0	0
138	1	1	1	Female	white	92	0	0	0	1	0	0	0	0	1	1	0	0	0	1	0	0	0	0
139	1	1	1	Female	white	54	0	0	0	1	0	0	0	0	1	1	0	0	0	0	1	0	0	1
140	1	1	1	Female	white	114	0	0	0	1	0	0	0	0	1	1	0	0	0	0	0	0	0	0
141	1	1	1	Male	white	65	0	0	0	1	0	0	0	0	1	0	0	0	0	0	0	0	0	0
142	1	1	1	Female	white	48	0	0	0	1	0	0	0	0	0	1	0	0	0	0	1	0	0	0
143	1	1	1	Female	black	40	0	0	0	1	0	0	0	0	0	0	0	0	0	0	0	0	0	1
144	1	1	1	Female	asian	31	0	0	0	1	0	0	0	0	0	0	0	0	0	0	0	0	0	0
145	1	1	1	Female	white	26	0	0	0	1	0	0	0	0	0	0	0	0	0	0	0	0	0	0
146	1	1	1	Female	white	45	0	0	0	1	0	0	0	0	0	0	0	0	0	0	0	0	0	0
147	1	1	1	Male	other	48	0	0	0	1	0	0	0	0	0	0	0	0	0	0	0	0	0	0
148	1	0	1	Male	white	41	0	0	0	1	0	0	0	0	0	0	0	0	0	0	0	0	0	0
149	1	1	1	Male	white	43	0	0	0	1	0	0	0	0	0	0	0	0	0	0	0	0	0	0
150	1	1	1	Female	white	51	0	0	0	1	0	0	0	0	0	0	0	0	0	0	0	0	0	0
151	1	1	1	Female	black	288	0	0	0	1	0	0	0	0	0	0	0	0	0	0	0	0	0	0
152	1	1	1	Female	black	33	0	0	0	0	1	1	0	0	1	1	0	1	0	0	0	0	0	0
153	1	1	1	Male	other	53	0	0	0	0	1	0	0	1	1	1	0	1	1	0	0	0	0	1
154	1	1	1	Male	white	158	0	0	0	0	0	1	0	1	1	1	0	0	1	0	0	0	0	0
155	1	1	1	Male	white	184	0	0	0	0	0	1	0	1	0	0	0	1	1	0	0	1	0	0
156	1	1	1	Female	white	54	0	0	0	0	0	1	0	0	1	1	0	1	0	0	0	0	0	0
157	1	0	1	Female	white	166	0	0	0	0	0	1	0	0	1	0	1	1	0	0	0	0	0	0
158	1	1	1	Female	white	67	0	0	0	0	0	1	0	0	0	0	0	1	1	0	0	1	0	0
159	1	1	1	Male	black	43	0	0	0	0	0	0	1	1	1	0	0	0	0	0	0	0	0	0
160	1	1	1	Female	white	72	0	0	0	0	0	0	1	1	0	0	0	1	0	0	0	0	0	0
161	1	1	1	Female	white	44	0	0	0	0	0	0	1	0	1	1	0	1	1	0	1	0	0	0
162	1	1	1	Female	white	41	0	0	0	0	0	0	1	0	0	0	1	0	1	0	0	0	0	0
163	1	1	1	Male	white	42	0	0	0	0	0	0	1	0	0	0	0	1	0	0	0	0	0	0
164	1	1	1	Female	white	55	0	0	0	0	0	0	0	1	1	1	1	0	1	0	1	0	0	0
165	1	1	1	Female	black	89	0	0	0	0	0	0	0	1	1	1	1	0	1	0	0	0	0	0
166	1	1	1	Female	white	90	0	0	0	0	0	0	0	1	1	1	0	0	0	0	0	0	0	0
167	1	0	1	Female	white	137	0	0	0	0	0	0	0	1	1	0	0	1	0	0	0	0	0	1
168	1	1	1	Female	white	64	0	0	0	0	0	0	0	1	1	0	0	0	0	0	0	0	0	0
169	1	1	1	Male	white	79	0	0	0	0	0	0	0	1	0	1	1	1	1	0	0	0	0	0
170	1	1	1	Female	black	42	0	0	0	0	0	0	0	1	0	1	0	1	0	0	1	0	0	0
171	1	0	1	Female	mixed	63	0	0	0	0	0	0	0	1	0	0	1	1	1	1	1	0	0	0
172	1	1	1	Female	white	44	0	0	0	0	0	0	0	1	0	0	1	1	1	1	0	0	0	0
173	1	1	1	Female	white	49	0	0	0	0	0	0	0	1	0	0	1	1	1	0	0	0	0	0
174	1	1	1	Female	white	75	0	0	0	0	0	0	0	1	0	0	1	1	0	0	1	0	0	0
175	1	1	1	Female	white	169	0	0	0	0	0	0	0	1	0	0	1	0	0	0	0	0	0	0
176	1	1	1	Male	white	28	0	0	0	0	0	0	0	1	0	0	0	1	1	0	1	0	0	0
177	1	1	1	Female	white	54	0	0	0	0	0	0	0	1	0	0	0	1	0	0	1	0	0	0
178	1	1	1	Male	white	46	0	0	0	0	0	0	0	1	0	0	0	1	0	0	0	0	0	0
179	1	1	1	Female	white	42	0	0	0	0	0	0	0	1	0	0	0	1	0	0	0	0	0	0
180	1	1	1	Female	white	50	0	0	0	0	0	0	0	1	0	0	0	0	1	0	0	0	0	0
181	1	1	1	Female	white	46	0	0	0	0	0	0	0	1	0	0	0	0	0	0	0	0	0	0
182	1	1	1	Male	white	40	0	0	0	0	0	0	0	1	0	0	0	0	0	0	0	0	0	0
183	1	1	1	Male	white	42	0	0	0	0	0	0	0	0	1	1	0	1	0	0	0	0	0	0
184	1	1	1	Male	white	43	0	0	0	0	0	0	0	0	1	1	0	1	0	0	0	0	0	0
185	1	1	1	Female	white	57	0	0	0	0	0	0	0	0	1	1	0	0	0	0	0	0	0	0
186	1	1	1	Male	black	147	0	0	0	0	0	0	0	0	1	1	0	0	0	0	0	0	0	0
187	1	1	1	Female	white	49	0	0	0	0	0	0	0	0	1	0	0	0	0	0	0	0	0	0
188	1	1	1	Female	white	30	0	0	0	0	0	0	0	0	0	1	0	1	0	0	0	0	0	0
189	1	1	1	Male	white	34	0	0	0	0	0	0	0	0	0	0	0	1	0	0	0	0	0	0
190	0	1	1	Male	white	33	0	0	0	0	0	0	0	0	0	0	0	0	1	0	0	0	0	0
191	1	1	1	Male	white	161	0	0	0	0	0	0	0	0	0	0	0	0	0	1	0	0	0	0
192	1	0	1	Female	white	43	0	1	0	0	0	0	0	0	0	0	0	0	0	0	0	0	0	0
193	1	1	1	Female	white	48	0	1	0	0	0	0	0	0	0	0	0	0	0	0	0	0	0	0
194	1	1	1	Male	white	63	0	1	0	0	0	0	0	0	0	0	0	0	0	0	0	0	0	0
195	1	1	1	Male	white	46	0	1	0	0	0	0	0	0	0	0	0	0	0	0	0	0	0	0
196	1	0	1	Female	white	64	0	1	0	0	0	0	0	0	0	0	0	0	0	0	0	0	0	0
197	1	1	1	Male	white	42	0	1	0	0	0	0	0	0	0	0	0	0	0	0	0	0	0	0
198	1	1	1	Female	white	242	1	0	1	1	1	1	1	1	1	1	1	1	1	0	0	1	0	0
199	1	1	1	Female	black	127	1	0	1	1	1	1	1	1	0	0	0	0	0	0	0	0	0	0
200	1	1	1	Female	other	123	1	0	1	1	1	1	0	0	0	0	0	1	0	0	0	1	0	0
201	1	1	1	Male	white	115	1	0	1	1	0	1	1	0	0	0	0	0	0	0	0	0	0	0
202	1	1	1	Male	asian	51	1	0	1	1	0	1	0	0	0	0	0	0	0	0	0	0	0	0
203	1	1	1	Male	white	39	1	0	1	1	0	1	0	0	0	0	0	0	0	0	0	0	0	0
204	1	1	1	Male	black	46	1	0	1	1	0	0	0	0	0	0	0	0	0	1	1	0	0	1
205	1	1	1	Male	white	32	1	0	1	0	1	1	1	1	0	0	0	0	1	0	0	0	0	0
206	1	1	1	Male	black	50	1	0	1	0	1	1	0	1	1	1	0	0	1	1	0	0	0	0
207	1	1	1	Female	asian	80	1	0	1	0	0	1	0	0	0	0	0	1	0	0	1	0	0	1
208	1	1	1	Female	white	39	1	0	1	0	0	1	0	0	0	0	0	0	1	0	0	0	0	0
209	1	1	1	Male	black	55	1	0	1	0	0	0	0	1	0	0	0	0	0	0	0	0	0	0
210	1	1	1	Male	white	71	1	0	1	0	0	0	0	1	0	0	0	0	0	0	0	0	0	0
211	1	1	1	Male	white	197	1	0	0	1	0	1	0	1	0	0	0	0	1	0	0	1	0	0
212	1	1	1	Female	white	37	1	0	0	1	0	0	1	1	1	1	0	1	1	0	1	1	1	1
213	1	1	1	Male	white	47	1	0	0	1	0	0	0	1	0	0	0	1	0	0	0	0	0	0
214	0	0	1	Male	white	33	0	0	1	1	0	0	0	0	1	0	0	0	0	0	0	0	0	0
215	1	0	1	Male	white	77	0	0	1	0	0	0	0	1	0	0	0	0	1	0	0	0	0	0
216	1	0	1	Female	white	55	0	0	1	0	0	0	0	0	1	1	0	0	0	1	0	0	0	0
